# Supplementary material for: Predicting yellow rust in wheat breeding trials by proximal phenotyping and machine learning
Source: Plant Methods. 2022 Mar 15;18:30. doi: 10.1186/s13007-022-00868-0 (PMC8922805; doi:10.1186/s13007-022-00868-0)
Supplement: Supplementary file 1 — Additional file 1: Table S1. Spearman’s correlation analysis between yellow rust disease scores and model predictor variables derived from high-throughput phenotyping (HTPP) data collected at two dates under field conditions. [file 13007_2022_868_MOESM1_ESM.xlsx]

## Sheet: correlation_20200702
Table S1. Spearman’s correlation analysis between yellow rust disease scores and model predictor variables derived from high-throughput phenotyping (HTPP) data collected at two dates under field conditions.
	Spearman's correlation coefficient
Feature	Data collected on 2020-07-02	Data collected on 2020-07-09
NIR_NDVI	-0.0539228	-0.103041
RGB_ratio_white_to_black	-0.297237	-0.155389
SVI_ARI	0.313673	-0.0595402
SVI_ARI2	0.210986	0.312685
SVI_BGI	-0.158656	0.176686
SVI_Boochs	0.0854253	0.150224
SVI_Boochs2	-0.0995847	0.0638987
SVI_BRI	-0.387509	-0.147916
SVI_CARI	0.233788	0.297588
SVI_Carter	0.272698	-0.0426208
SVI_Carter2	0.326677	0.349904
SVI_Carter3	0.290439	0.324294
SVI_Carter4	0.335113	0.342605
SVI_Carter5	-0.0780528	-0.291325
SVI_Carter6	0.171283	0.278922
SVI_CI	-0.0335666	-0.238946
SVI_CI2	-0.332728	-0.342958
SVI_ClAInt	0.24164	0.335805
SVI_CRI	-0.0767512	-0.298153
SVI_CRI1	-0.107343	-0.291214
SVI_CRI2	-0.0214223	-0.237132
SVI_CRI3	-0.095332	-0.27467
SVI_CRI4	-0.065077	-0.260937
SVI_D1	-0.290726	-0.294993
SVI_D2	0.240735	0.258515
SVI_Datt3	-0.000687359	-0.289777
SVI_Datt4	-0.0419443	-0.130416
SVI_Datt5	0.308992	0.414048
SVI_DD	-0.332379	-0.197106
SVI_DDn	0.206611	-0.052727
SVI_DPI	0.101907	0.21904
SVI_DWSI4	-0.323848	-0.417723
SVI_EGFN	-0.243547	-0.245751
SVI_EGFR	-0.243547	-0.245751
SVI_EVI	0.134159	0.219547
SVI_GDVI_2	-0.298421	-0.35949
SVI_GDVI_3	-0.298421	-0.35949
SVI_GDVI_4	-0.298421	-0.35949
SVI_GI	-0.315631	-0.415547
SVI_Gitelson	-0.276077	-0.345877
SVI_Gitelson2	0.321815	0.347029
SVI_GMI1	-0.253492	-0.286459
SVI_GMI2	-0.333931	-0.341652
SVI_Green_NDVI	-0.248162	-0.286074
SVI_LIC1	-0.294797	-0.358501
SVI_LRDSI1	0.305138	0.0038422
SVI_LRDSI2	0.346101	0.0751893
SVI_Maccioni	-0.323099	-0.309633
SVI_MCARI	0.0868524	0.0902037
SVI_MCARI_OSAVI	0.180183	0.203609
SVI_MCARI1	-0.183717	-0.0122883
SVI_MCARI2	-0.337903	-0.230357
SVI_MCARI2_OSAVI2	-0.330861	-0.175494
SVI_mND705	-0.371446	-0.34125
SVI_mNDVI	-0.382213	-0.372245
SVI_MPRI	0.119197	0.308387
SVI_mREIP	-0.102134	-0.197977
SVI_MSAVI	-0.28279	-0.179541
SVI_mSR	-0.382213	-0.372245
SVI_mSR2	-0.33832	-0.340582
SVI_mSR3	-0.00734903	-0.209172
SVI_mSR705	-0.371446	-0.34125
SVI_MTCI	-0.338081	-0.319933
SVI_MTVI	-0.18544	-0.0137372
SVI_MVSR	-0.322832	-0.340529
SVI_NDVI	-0.298421	-0.35949
SVI_NDVI2	-0.33832	-0.340582
SVI_NDVI3	0.317951	0.415456
SVI_NPCI	0.277282	0.0128915
SVI_NPQI	-0.125228	0.119275
SVI_NRI	-0.291738	-0.403294
SVI_OSAVI	-0.289809	-0.260739
SVI_OSAVI2	-0.343001	-0.303129
SVI_PARS	-0.183461	-0.283249
SVI_PhRI	0.193967	-0.0666866
SVI_PRI	-0.407971	-0.350019
SVI_PRI_CI2	-0.144799	0.198531
SVI_PRI_norm	0.400106	0.344993
SVI_PRI_YR_Zheng	0.375313	0.196154
SVI_PRI2	0.411902	0.402277
SVI_PSND	-0.138631	-0.292007
SVI_PSRI	0.43404	0.423644
SVI_PSSR	-0.2967	-0.335475
SVI_RDVI	-0.254464	-0.125917
SVI_REP_LE	-0.245386	-0.373327
SVI_REP_Li	-0.30126	-0.298336
SVI_RGI	0.404364	0.433733
SVI_SAVI	-0.266104	-0.143718
SVI_SIPI	0.382213	0.372245
SVI_SIPI2	0.358843	0.360436
SVI_SIPI3	0.366275	0.34861
SVI_SPVI	-0.193017	0.00568276
SVI_SR	-0.298421	-0.35949
SVI_SR1	-0.333931	-0.341652
SVI_SR10	0.131523	0.261322
SVI_SR2	-0.324751	-0.357661
SVI_SR3	-0.253492	-0.286459
SVI_SR4	-0.151905	-0.331778
SVI_SR5	0.139237	0.33667
SVI_SR6	-0.336367	-0.34175
SVI_SR7	-0.327073	-0.0692188
SVI_SR705	-0.33832	-0.340582
SVI_SR8	-0.00769081	0.223344
SVI_SR9	0.166162	0.0104586
SVI_SRPI	-0.277282	-0.0128915
SVI_Sum_Dr1	-0.183304	0.0148127
SVI_Sum_Dr2	-0.197173	-0.00801302
SVI_TCARI	0.129569	0.184775
SVI_TCARI_OSAVI	0.216592	0.285547
SVI_TCARI2	0.251937	0.225926
SVI_TCARI2_OSAVI2	0.294584	0.327998
SVI_TGI	0.101441	0.141231
SVI_TVI	-0.16341	0.001083
SVI_Vogelmann	-0.332704	-0.330289
SVI_Vogelmann2	0.334446	0.335684
SVI_Vogelmann3	-0.294059	-0.419917
SVI_Vogelmann4	0.335198	0.336489
SVI_VS	-0.329561	-0.34524
SVI_YR	0.00901657	-0.0540804
