# Supplementary material for: Predicting yellow rust in wheat breeding trials by proximal phenotyping and machine learning
Source: Plant Methods. 2022 Mar 15;18:30. doi: 10.1186/s13007-022-00868-0 (PMC8922805; doi:10.1186/s13007-022-00868-0)
Supplement: Supplementary file 2 — Additional file 2: Table S2. Full ranking of high-throughput phenotyping features of based on results of recursive feature elimination (RFE). [file 13007_2022_868_MOESM2_ESM.xlsx]

## Sheet: model_001_variables
Supplementary Table 2. Full ranking of high-throughput phenotyping features of based on results of recursive feature elimination (RFE).
	Data collected on 2020-07-02		Data collected on 2020-07-09
HTPP Feature	Average rank across all resamples	Standard deviation	Average rank across all resamples	Standard deviation
SVI_PSRI	3.1	2.61758	4.86667	2.76347
SVI_PRI2	3.26667	2.3479	13.1	5.35853
SVI_SIPI3	4.63333	3.35778	50.9	7.65799
SVI_PRI	5.43333	4.12464	12.3	4.69152
SVI_REP_LE	5.53333	3.33976	8.63333	4.12297
SVI_RGI	5.76667	1.88795	1.4	0.813676
SVI_BRI	10.7667	4.43873	50.0667	8.81978
SVI_SR9	14	6.71591	38.8667	11.1502
SVI_Vogelmann3	17.1	6.8196	15.4	5.20345
SVI_PRI_norm	17.5333	9.55468	22.3	5.07292
SVI_LRDSI2	18.8667	10.8333	55.8	4.50593
SVI_PRI_YR_Zheng	20.9667	10.9717	20.0667	6.76162
SVI_DD	22.0667	16.165	30.4333	16.1687
SVI_DPI	22.2667	9.50475	7	4.16885
SVI_ARI	22.5667	5.8468	44.6667	7.80068
SVI_mSR705	22.9333	12.2416	57.6667	3.48725
SVI_SIPI2	25.6333	14.2744	37.1667	15.5831
SVI_mND705	25.6667	14.2013	57.5	4.17505
SVI_MTCI	25.7667	15.4912	53.8	4.71535
SVI_SR7	26.7667	15.028	52.7333	6.41622
SVI_D1	27.2333	12.1476	56.5667	3.99727
SVI_mSR	27.7667	19.1648	38.6	16.3846
NIR_BNDVI	29.2	11.8566	47.3	9.29646
SVI_mNDVI	31.2667	15.7194	45.7333	12.8598
SVI_MSAVI	31.6333	19.9888	42.1667	15.0312
SVI_SR8	32.2333	13.7432	38.5667	8.61708
SVI_SIPI	32.2667	16.9704	41.3	13.6991
SVI_PhRI	32.3	12.0692	45.9	9.33791
SVI_BGI	32.7333	12.6571	48.3	7.26897
SVI_NDVI3	32.9667	17.4563	21.4333	9.62283
SVI_OSAVI	33.1333	15.2581	54.2333	4.5386
SVI_ARI2	33.6667	11.4961	19.4333	6.5162
SVI_DWSI4	33.8	17.0079	14.6	8.31534
SVI_mREIP	34.2667	10.6801	38.2333	8.79923
SVI_CI	36.4667	12.6593	15.0333	8.9307
SVI_REP_Li	36.6667	11.0558	53.3	10.1034
SVI_MCARI2_OSAVI2	37.6667	19.2736	39.0667	12.9826
SVI_SAVI	38.0667	15.6644	44.4333	13.8008
SVI_Carter	38.1667	13.7165	53.9667	4.73056
SVI_SR10	38.4667	13.5843	10.3	4.22758
SVI_Gitelson	38.7	14.6996	36.6333	11.0281
SVI_NPCI	39.6	14.7872	35.5	12.5609
RGB_ratio_white_to_black	40.5333	10.4609	29.2333	9.47841
SVI_VS	40.5667	15.4935	54.0333	5.32712
SVI_ClAInt	40.6667	13.0525	36.0667	13.9554
SVI_YR	42.1667	9.77359	52.1333	5.25051
SVI_Vogelmann2	42.2667	13.3518	57.5	4.22431
SVI_SRPI	42.5	11.8081	35.6667	11.2781
SVI_GI	42.6	14.3541	3.4	3.16881
SVI_Sum_Dr1	43.5	12.4921	52.3667	4.78852
SVI_LRDSI1	44.1	10.3102	58.1333	2.80066
SVI_RDVI	45.0667	15.0079	47.1	11.55
SVI_MCARI2	45.4333	12.7622	33.4333	13.5918
SVI_SR5	45.8333	11.4141	25.1333	9.02003
SVI_OSAVI2	47.4667	10.4212	55.4667	4.20782
SVI_SR4	47.8	10.317	43.0667	7.90431
SVI_D2	48.2	6.71283	57.8333	3.85141
SVI_Datt5	48.3667	9.68284	13.2667	10.0548
SVI_Maccioni	49.7667	6.70915	57.3	2.46563
SVI_Datt4	50.3	8.27189	52.0667	7.49682
SVI_mSR3	50.7667	7.2999	42.7667	9.09218
SVI_PARS	50.9333	7.72338	55.8	3.28424
SVI_NRI	51.7333	10.0582	5.86667	4.11669
SVI_PSND	51.7333	8.52151	54.8333	4.39501
SVI_TCARI_OSAVI	51.7667	8.98536	40.1667	10.306
SVI_MVSR	52.3333	7.51703	53.5667	5.94621
SVI_Carter3	52.4333	12.3475	57.6333	5.26854
SVI_CARI	52.7667	7.0744	49.5	7.64176
SVI_EVI	52.8333	10.4982	32.9667	10.125
SVI_SPVI	52.8667	7.41263	17.0667	8.658
SVI_MCARI1	52.9333	7.00213	55.4333	4.26439
SVI_DDn	52.9667	4.55982	35.6667	10.0972
SVI_Carter5	53.2667	6.75652	28.3333	10.4925
SVI_MCARI	53.7667	4.0657	45.5333	10.6633
SVI_TCARI2_OSAVI2	53.7667	6.4684	51.3333	7.05805
SVI_Sum_Dr2	53.9333	7.65611	36.1667	15.9202
SVI_MTVI	54.1333	8.56912	53.3667	3.40874
SVI_SR2	55.1	8.42554	55.7667	6.14583
SVI_TVI	55.1667	6.50773	47.2333	11.6195
SVI_EGFN	55.5333	6.08409	61.8333	2.64032
SVI_Green_NDVI	55.5667	4.73201	60.0667	2.91173
SVI_PRI_CI2	55.6333	5.62925	59.3667	3.8906
SVI_GMI1	55.8	7.50816	61.0667	1.85571
SVI_Carter6	55.8333	6.07473	58.8	2.32527
SVI_Vogelmann4	56.6667	4.77301	54.3	5.6821
SVI_Vogelmann	56.8333	8.09889	60.5333	2.63574
SVI_LIC1	56.9333	8.46467	59.0667	3.56161
SVI_PSSR	57.0333	8.90363	59.9333	3.47338
SVI_TCARI	57.3	3.6213	56.0333	3.05674
SVI_CRI3	57.8	4.23776	54.8	4.90882
SVI_TGI	57.8	2.74678	42.6	10.6596
SVI_Carter4	58.0333	4.33497	59.7	3.03031
SVI_NPQI	58.0333	4.11459	22.7667	9.13003
SVI_EGFR	58.1667	3.32268	61.8	2.70886
SVI_MPRI	58.4	7.03979	54.4	5.92249
SVI_Boochs	58.6	3.67283	20.5667	8.70467
SVI_Boochs2	58.6667	3.66092	6.86667	2.48767
SVI_CRI4	58.6667	2.75848	57.7	4.08656
SVI_CRI	58.8667	3.20273	57.5333	3.24551
SVI_Gitelson2	59.1333	3.54024	57.5333	3.65526
SVI_SR3	59.2333	2.73777	61.5	2.43183
SVI_MCARI_OSAVI	59.2667	3.08426	43.3	9.34086
SVI_CRI2	59.6333	2.4138	59.5	3.70228
SVI_mSR2	59.6333	4.3903	62.0667	2.18037
SVI_GDVI_3	59.8	3.75454	59.5667	2.89689
SVI_SR6	59.9333	2.67728	60.2667	2.30342
SVI_CI2	60.4333	2.90877	61.1667	2.78027
SVI_Datt3	60.4667	4.33696	38.4667	13.7207
SVI_NDVI2	60.5333	2.33021	61.1333	2.83735
SVI_GMI2	60.5667	3.24498	61.6333	1.93842
SVI_CRI1	60.7	2.26137	58.9	3.3769
SVI_SR705	60.7	2.66717	60.6667	3.30447
SVI_NDVI	60.8667	5.1711	60.2667	2.21178
SVI_GDVI_2	60.9	2.79593	59.5333	3.59821
SVI_TCARI2	61.0333	3.15664	41.5	9.4166
SVI_SR	61.1667	2.85371	59.5333	3.01414
SVI_GDVI_4	61.3333	2.85673	59.7	3.49532
SVI_Carter2	61.6	1.4527	60.6333	2.14127
SVI_SR1	61.6667	2.41166	61.9333	1.96404
